# Supplementary material for: Generation of pluripotent stem cell-derived mouse kidneys in Sall1-targeted anephric rats
Source: Nat Commun. 2019 Feb 5;10:451. doi: 10.1038/s41467-019-08394-9 (PMC6363802; doi:10.1038/s41467-019-08394-9)
Supplement: Supplementary file 2 — Source Data [file 41467_2019_8394_MOESM2_ESM.xlsx]

## Sheet: Fig. 1b
	Figure 1b
		ESC contribution in Sall1-positive population
		mBL + rESCs (WDB-Rosa26)	rBL + mESCs (SGE2)
		56.5867	5.22968
		57.9144	2.01957
		39.2233	9.46292
		0.998448	2.92783
		35.4435	3.15354
			3.14238
			1.25994
	Average	38.0333	3.88512
	t-test	0.00266913

## Sheet: Fig. 3c
	Figure 3c
		GFP contribution
			+ mESC (SGE2)
		Sall1+/+	Sall1+/mut	Sall1mut/mut
		4.28	0.97	1.49
		3.46	0.24	0.02
		3.19	6.55	0.1
		5.97	0.07	0
		3.23	6.26	0.1
		0.06	1.98	5.39
		0	0.59	5.1
		1.81	1.82	0.14
		2.25	2.41	3.42
		4.36	1.83	4.26
		0.02	7.01	4.71
		0.53	0.73	5.74
		3.75	0.01	2.29
		6.39	1.47
		1	0.08
		12.14	3.88
		9.2	0.2
		7.69	4.21
		0	5.69
		1.78	10.43
		4.16	6.32
			0.38
			1.25
	Average	3.58429	2.79913	2.52

## Sheet: Fig.3f
	Figure 3f
		Kidney size (mm2)
					+ mESC (SGE2)
		Mouse	Rat	Sall1+/+	Sall1+/mut	Sall1mut/mut
		5.753	21.795	14.885	14.461	7.431
		6.568	14.182	19.582	16.967	7.125
		6.351	15.645	19.552	11.386	8.201
		7.66	20.609	17.371	9.908	7.427
				16.782	14.666	8.289
				17.364	12.579	6.435
				17.981	11.285	5.548
				17.34	14.538	6.822
				16.134	16.047	3.18
					15.312
					16.071
					14.341
					15.472
					13.551
	Average	6.583	18.0577	17.4434	14.0417	6.71756

## Sheet: Supplementary Fig. 4c
	Supplementary Fig. 4f
		Venus contribution
			+ rESC (Crlj:WI-ES1/Nips)
		Sall1+/+	Sall1+/mut	Sall1mut/mut
		14.8	0.1	9.6
		13.7	10.5	16.6
		19.3	9.1	17.7
		0.7	8.6	0
		48.5	1.1
		13	17.1
		3	5.3
			28.2
			18.8
			8.3
			13.6
	Average	16.1429	10.9727	10.975

## Sheet: Supplementary Fig. 4f
	Supplementary Fig. 4c
		GFP contribution
			+ mESC (SGE2)
		Sall1+/+	Sall1+/mut	Sall1mut/mut
		2	1.3	1.4
		0.1	0.6
		2.4	2.5
		7.4	0.5
			3
			2.5
			1.5
			1.4
			1.8
			0.3
	Average	2.975	1.54	1.4

## Sheet: Supplementary Fig. 5b
	Supplementary Fig. 5b		BUN and CRE
		BUN
			+ mESCs (SGE2)
		Sall1+/+	Sall1+/mut	Sall1mut/mut	Sall1mut/mut
		43.3	62.4	56.6	56
		54.4	70.8	40.4	45.5
		38.4	55.4	49.4	63.7
		44	69.8	52.1	58.6
		71	58.8		79.9
		44.3	35.6
		44.7	84.2
			44.1
			70
			58.3
			61.9
			58.4
			58.6
			47.6
			57
	Average	48.5857	59.5267	49.625	60.74
		CRE
			+ mESCs (SGE2)
		Sall1+/+	Sall1+/mut	Sall1mut/mut	Sall1mut/mut
		0.3	0.56	0.68	0.48
		0.26	0.38	0.6	0.46
		0.23	0.4	0.44	0.53
		0.32	0.42	0.37	0.66
		0.38	0.52		0.58
		0.29	0.36
		0.3	0.46
			0.39
			0.32
			0.35
			0.35
			0.37
			0.3
			0.35
			0.48
	Average	0.297143	0.400667	0.5225	0.542

## Sheet: Supplementary Fig. 7a
	Supplementary Fig. 7a
		No. glomeruli/section
		Mouse	Rat	Sall1mut/mut
		43	118	42
		27	83	40
		33	78	47
	Average	34.3333	93	43

## Sheet: Supplementary Fig. 7b
	Supplementary Fig. 7b
		No. glomeruli size (103 *μm2)
		Mouse	Rat	Sall1mut/mut
		1856.36	2930.92	2800.42
		2246.64	3339.4	2577.26
		2095.78	3272.91	3533.76
	Average	2066.26	3181.08	2970.48
